# Supplementary material for: The Development of the Innovative Synthesis Methodology of Albumin Nanoparticles Supported by Their Physicochemical, Cytotoxic and Hemolytic Evaluation
Source: Materials (Basel). 2021 Aug 5;14(16):4386. doi: 10.3390/ma14164386 (PMC8400698; doi:10.3390/ma14164386)
Supplement: Supplementary file 1 [file materials-14-04386-s001.zip]

Archive with 1 entries (1 files):
- materials-1298111-supplementary.pdf
